# Supplementary material for: Poplar: a phylogenomics pipeline
Source: Bioinform Adv. 2025 May 6;5(1):vbaf104. doi: 10.1093/bioadv/vbaf104 (PMC12159734; doi:10.1093/bioadv/vbaf104)
Supplement: vbaf104_Supplementary_Data [file vbaf104_supplementary_data.txt]

Kickxellomycotina

Figure 2: Tree of Kickxellomycotina genomes, from JGI's MycoCosm:
(((((((((Coemansia_Mojavensis,Coemansia_Reversa),Coemansia_Spiralis), Kickxella_alabastrina), Martensiomyces_pterosporus), Linderina_pennispora), Pinnaticoemansia_coronantispora), ((Smittium_culicis,Smittium_mucronatum),Zancudomyces_culisetae) ), Ramicandelaber_brevisporus),Dimargaris_cristalligena);

Table 1: Trees from Kickxellomycotina unannotated genomes with 50 gene trees:
((((((((((SmicuMNP_2:0.015413,SmiculW2_1:0.011302)0.999906:0.188674,Smimuc2:0.149504)0.999820:0.313161,Zancul2:0.327013)0.998311:0.388774,(DimcrSC1:0.311968,Rambr1:0.525870)0.979158:0.106073)0.969013:0.564842,Pincor1_1:0.249371)0.498284:0.052585,(Marpt1:0.050077,Linpe1:0.031781)0.578077:0.173973)0.954733:0.108983,Kicala1:0.350882)0.980994:0.057706,Coespi1:0.448447)1.000000:0.167296,Coemoj1:0.229981):0.234227,Coere1:0.234227);
(((((((((Coemoj1:0.360317,Coere1:0.361524)0.999995:0.069092,Coespi1:0.355879)0.721013:0.028659,Kicala1:0.288182)0.686385:0.087759,((Linpe1:0.302254,Pincor1_1:0.628005)0.629627:0.012024,Marpt1:0.148169)0.829074:0.064735)0.994410:0.498768,(Rambr1:0.517728,DimcrSC1:0.480158)0.938848:0.159162)0.938798:0.434331,Zancul2:0.298849)0.996641:0.320208,Smimuc2:0.168360)0.999956:0.212146,SmicuMNP_2:0.015417):0.032072,SmiculW2_1:0.032072);
((((((((((SmicuMNP_2:0.014525,SmiculW2_1:0.021533)0.996840:0.238694,Smimuc2:0.159497)0.939808:0.433336,Zancul2:0.511629)0.958300:0.377531,Rambr1:0.227900)0.576939:0.486375,DimcrSC1:0.796949)0.885000:0.343311,((Pincor1_1:0.476595,Marpt1:0.170025)0.703838:0.051690,Linpe1:0.540073)0.469601:0.296294)0.755855:0.054187,Kicala1:0.569276)0.710254:0.017282,Coespi1:0.392230)0.999556:0.108018,Coemoj1:0.515519):0.249548,Coere1:0.249548);
((((((((Coere1:0.327834,Coemoj1:0.361157)0.999944:0.144455,Coespi1:0.428870)0.744529:0.073317,Kicala1:0.448625)0.964688:0.129872,Marpt1:0.383011)0.613934:0.057097,(Pincor1_1:0.553171,Linpe1:0.031033)0.530525:0.047980)0.892416:0.223434,(((SmicuMNP_2:0.022165,SmiculW2_1:0.020131)0.999607:0.227279,Smimuc2:0.156703)0.993032:0.593233,Zancul2:0.525728)0.919623:0.403796)0.948735:0.047188,DimcrSC1:0.752254):0.448959,Rambr1:0.448959);
((((((((SmicuMNP_2:0.034859,SmiculW2_1:0.007545)0.979805:0.202547,Smimuc2:0.358092)0.834377:0.490988,Zancul2:0.279166)0.853575:0.244589,(DimcrSC1:0.406567,Rambr1:0.341852)0.666667:0.085260)0.945657:0.260355,(((Coemoj1:0.359630,Coere1:0.391545)0.999776:0.022935,Coespi1:0.314824)0.852078:0.078779,Kicala1:0.316524)0.488891:0.010401)0.465429:0.090610,Marpt1:0.220918)0.635694:0.110761,Pincor1_1:0.520876):0.344160,Linpe1:0.344160);

Table 1: Trees from Kickxellomycotina unannotated genomes with 100 gene trees:
((((((((((SmiculW2_1:0.023819,SmicuMNP_2:0.025248)1.000000:0.312178,Smimuc2:0.224445)0.999990:0.434524,Zancul2:0.377308)0.999985:0.373271,(Rambr1:0.665004,DimcrSC1:0.668398)0.992876:0.177013)0.999887:0.083893,Pincor1_1:0.295810)0.767466:0.072267,Linpe1:0.213671)0.636146:0.018882,Marpt1:0.232443)0.996897:0.323605,Kicala1:0.289319)0.967401:0.110068,(Coemoj1:0.309935,Coere1:0.330411)1.000000:0.155384):0.256649,Coespi1:0.256649);
(((((((((Coere1:0.386980,Coemoj1:0.309993)1.000000:0.111543,Coespi1:0.331657)0.976666:0.049870,Kicala1:0.291340)0.997932:0.135825,(Marpt1:0.079833,Linpe1:0.193165)0.473066:0.173314)0.964475:0.081284,Pincor1_1:0.341701)0.998762:0.187744,(DimcrSC1:0.246474,Rambr1:0.283112)0.968374:0.095909)0.998739:0.322141,Zancul2:0.470773)0.999997:0.362969,(SmicuMNP_2:0.015515,SmiculW2_1:0.008535)0.999999:0.255193):0.280395,Smimuc2:0.280395);
(((((((((SmicuMNP_2:0.046500,SmiculW2_1:0.043630)0.999607:0.376331,Smimuc2:0.063930)0.913370:0.186436,Zancul2:0.787743)0.958471:0.473365,(Rambr1:0.860666,DimcrSC1:0.760123)0.847038:0.514087)0.998674:0.533092,((Marpt1:0.071941,Pincor1_1:0.327969)0.491182:0.008421,Linpe1:0.268825)0.627002:0.200422)0.826597:0.117390,Kicala1:0.441426)0.920210:0.137540,Coespi1:0.487548)1.000000:0.159444,Coemoj1:0.378751):0.244893,Coere1:0.244893);
((((((((SmicuMNP_2:0.009733,SmiculW2_1:0.008616)1.000000:0.262925,Smimuc2:0.237623)1.000000:0.477253,Zancul2:0.625229)0.999999:0.594262,(Rambr1:0.623658,DimcrSC1:0.416400)0.999451:0.274804)0.999379:0.291671,(((Coere1:0.402889,Coemoj1:0.390213)0.999997:0.082585,Coespi1:0.357015)0.992568:0.002880,Kicala1:0.275879)0.744154:0.091853)0.483899:0.005458,Pincor1_1:0.364395)0.566886:0.411023,Marpt1:0.301016):0.247544,Linpe1:0.247544);
((SmicuMNP_2:0.019955,(Smimuc2:0.242392,(Zancul2:0.499466,((((((Coemoj1:0.343901,Coere1:0.361647)1.000000:0.104744,Coespi1:0.352778)0.646840:0.004945,Kicala1:0.361539)0.998246:0.017214,Linpe1:0.325771)0.791961:0.022385,Pincor1_1:0.313545)0.999958:0.291257,(DimcrSC1:0.416077,Rambr1:0.576826)0.988523:0.289105)0.999993:1.724428)1.000000:0.443924)1.000000:0.288430):0.023290,SmiculW2_1:0.023290);

Table 1: Trees from Kickxellomycotina unannotated genomes with 500 gene trees:
((Coere1:0.408263,(Coespi1:0.351355,(Kicala1:0.464452,(Linpe1:0.348440,(((((SmicuMNP_2:0.002400,SmiculW2_1:0.004717)1.000000:0.269374,Smimuc2:0.235444)1.000000:0.430861,Zancul2:0.414762)1.000000:0.469681,(Rambr1:0.559005,DimcrSC1:0.544553)1.000000:0.230810)1.000000:0.040513,Pincor1_1:0.293965)0.998366:0.113077)0.999998:0.091048)0.997871:0.041433)1.000000:0.142268):0.261316,Coemoj1:0.261316);
(((Coemoj1:0.330666,Coere1:0.314862)1.000000:0.157945,(Kicala1:0.528546,(Linpe1:0.408829,(((((SmicuMNP_2:0.002559,SmiculW2_1:0.006528)1.000000:0.234816,Smimuc2:0.214119)1.000000:0.382493,Zancul2:0.397075)1.000000:0.425961,(DimcrSC1:0.518998,Rambr1:0.551101)1.000000:0.238008)1.000000:0.305552,Pincor1_1:0.343738)0.897834:0.136930)0.999996:0.105860)0.999145:0.052114):0.217548,Coespi1:0.217548);
(((((((((Coemoj1:0.310550,Coere1:0.345702)1.000000:0.097625,Coespi1:0.359941)0.993535:0.024543,Kicala1:0.238768)0.999964:0.077545,((Linpe1:0.383891,Marpt1:0.237308)0.662024:0.006989,Pincor1_1:0.381523)0.868077:0.015850)1.000000:0.353243,(DimcrSC1:0.590166,Rambr1:0.521004)1.000000:0.070502)1.000000:0.424038,Zancul2:0.503151)1.000000:0.414161,Smimuc2:0.252320)1.000000:0.246074,SmicuMNP_2:0.021325):0.048633,SmiculW2_1:0.048633);
((((((((((SmiculW2_1:0.008400,SmicuMNP_2:0.000511)1.000000:0.272257,Smimuc2:0.212032)1.000000:0.471988,Zancul2:0.462380)1.000000:0.450571,(DimcrSC1:0.515623,Rambr1:0.703201)1.000000:0.119560)1.000000:0.356198,Pincor1_1:0.372954)0.890564:0.041650,(Marpt1:0.229342,Linpe1:0.254825)0.809452:0.061437)1.000000:0.102846,Kicala1:0.462258)0.999846:0.045251,Coespi1:0.364242)1.000000:0.122647,Coere1:0.492782):0.251804,Coemoj1:0.251804);
((((((SmiculW2_1:0.000286,SmicuMNP_2:0.002542)1.000000:0.224204,Smimuc2:0.218973)1.000000:0.415837,Zancul2:0.435676)1.000000:0.425028,(DimcrSC1:0.440047,Rambr1:0.691720)1.000000:0.260318)1.000000:0.325801,((((Coere1:0.348639,Coemoj1:0.314572)1.000000:0.091382,Coespi1:0.390918)0.999099:0.073045,Kicala1:0.239571)1.000000:0.143622,Linpe1:1.524406)0.907941:0.143906):0.395664,Pincor1_1:0.395664);


Mortierellomycotina

Reference tree from JGI for Mortierellomycotina
(((((((((((((((MospAD010_1, MospAD011_1), Entech1), (MochN2769_1, MochAD033_1)), MospAD094_1), ((HaliN2525_1, Entlig1), HaspN3175_1)), MospAM989_1), MobeAD1040_1), ((Lobtra1, EctrN5525_1), MoclN2760_1)),((((MorGBAus27b_1,MospGBA43_1),(MospNVP85_1,MorAD185_1_1),MoreMES2147_1),(Mormul1,MomuN6456_1)),(((DiorN22417_1,Disorn1),Disdec1),(MoglAD054_1,MoglREB010B_1)))),(((((((Moramoe1,MoanKOD1229_1),MoalAD071_1),MoalCK1249_1),(((Mortal1,MoalAD072_1),Moralp1_1),MoalGBA31_1)),MoalN66262_1),MospGBA30_1),((HapNA10739_1,HapNA10996_1),MopoKOD948_1))),(((((((((((MoelNVP71_1,MoelGBA40_1),MoelNVP5_1),MoelGBA34_1),(Morel_U14_1,MoeNVP64_1)),Morel2),MoeAD073_1),((MospGBA39_1,MohyN2591_1),(MocaN2610_1,MoscN6426_1))),(MogaNVP60_1,MogaAD045_1)),(((Morgam1,MospAD032_1),MoexN28262_1),(Mosp14UC_1,MozyN2592_1))),((MospNVP41_1,MospAD031_1),MospGBA35_1)),MozyPUSTF9C_1)),((((((((MomiNVP1_1,MospKOD1030_1),Mormin1_1),MomiAD069_1),(MoepKOD1059_1,MoepAD058_1)),((MohoCK413_1,MohoAD009_1),(MoclAM1000_1,MoclKOD947_1))),((((HabiNA12553_1,MoveTTC192_1),MoveN2611_1),(Morve1,Morhum1)),MoveAD079_1)),MohuKOD1050_1),MoepN5512_1)),Mocy1230_1),Morsel1),((((MoamBC1065_1,MoamBC1291_1),Moramb1),(Morwol1,MowoN66265_1)),Morcap1));

Poplar tree for Mortierellomycotina
(((((((((((MoelGBA34_1:0.003772,MoeNVP64_1:0.002969)0.763387:0.000807,MoelGBA40_1:0.005588)0.483203:0.000088,Morel_U14_1:0.004534)0.961390:0.001705,Morel2:0.005310)0.883953:0.000559,(MoelNVP71_1:0.000341,MoelNVP5_1:0.000435)1.000000:0.005955)1.000000:0.053969,((MohyN2591_1:0.025493,MospGBA39_1:0.016263)1.000000:0.030571,MoeAD073_1:0.056014)0.745483:0.006023)1.000000:0.050321,(MoscN6426_1:0.035625,MocaN2610_1:0.036772)1.000000:0.053282)1.000000:0.020394,(MogaNVP60_1:0.062751,MogaAD045_1:0.060556)1.000000:0.060971)1.000000:0.071537,(((Morgam1:0.000866,MospAD032_1:0.005530)1.000000:0.047679,MoexN28262_1:0.049499)1.000000:0.071661,(MozyN2592_1:0.117635,Mosp14UC_1:0.064992)1.000000:0.051745)1.000000:0.080615)0.926388:0.050115,(((MospNVP41_1:0.000498,MospAD031_1:0.004155)0.999992:0.001898,MospGBA35_1:0.015353)1.000000:0.179689,(((((((((((((MomiAD069_1:0.000060,Mormin1_1:0.000128)1.000000:0.004110,MospKOD1030_1:0.003855)1.000000:0.004093,MomiNVP1_1:0.014757)1.000000:0.015005,(MoepAD058_1:0.006661,MoepKOD1059_1:0.006805)1.000000:0.056792)1.000000:0.029665,(MoclKOD947_1:0.013451,MoclAM1000_1:0.023550)1.000000:0.044647)0.978437:0.009420,(MohoAD009_1:0.001340,MohoCK413_1:0.000867)1.000000:0.067034)1.000000:0.034582,((((MoveN2611_1:0.000137,Morve1:0.000669)0.999968:0.001072,(HabiNA12553_1:0.001197,Morhum1:0.001991)0.864710:0.000467)0.639498:0.000258,MoveTTC192_1:0.000911)1.000000:0.028131,MoveAD079_1:0.014957)1.000000:0.088893)1.000000:0.174937,MohuKOD1050_1:0.432973)0.997528:0.061688,MoepN5512_1:0.433056)0.999994:0.271411,((((MoamBC1291_1:0.017540,MoamBC1065_1:0.016452)1.000000:0.172859,Moramb1:0.164199)1.000000:0.120691,(Morwol1:0.026951,MowoN66265_1:0.027611)1.000000:0.260040)0.997334:0.055396,Morcap1:0.177727)0.999997:0.943610)0.869157:0.050938,Mocy1230_1:0.690955)0.743017:0.028627,Morsel1:0.766638)0.986773:0.043084,((((((((Moramoe1:0.000140,MoalAD071_1:0.000236)1.000000:0.000515,MoanKOD1229_1:0.008849)1.000000:0.069509,(MoalN66262_1:0.098980,MoalCK1249_1:0.100972)0.755588:0.005846)0.999524:0.014211,((Mortal1:0.004798,MoalAD072_1:0.005334)1.000000:0.043470,Moralp1_1:0.022479)1.000000:0.062047)0.999995:0.023473,MoalGBA31_1:0.059794)1.000000:0.271006,MospGBA30_1:0.278671)1.000000:0.209457,((HapNA10739_1:0.007493,HapNA10996_1:0.007409)1.000000:0.055779,MopoKOD948_1:0.016291)1.000000:0.418351)0.999548:0.073467,((((((MospGBA43_1:0.041204,MorGBAus27b_1:0.041204)1.000000:0.318454,(MorAD185_1_1:0.000801,MospNVP85_1:0.003382)1.000000:0.239940)0.999990:0.014495,MoreMES2147_1:0.219407)1.000000:0.251926,(Mormul1:0.066781,MomuN6456_1:0.066627)1.000000:0.564570)0.648635:0.009978,(((Disorn1:0.008449,DiorN22417_1:0.008389)1.000000:0.060993,Disdec1:0.048678)1.000000:0.218303,(MoglREB010B_1:0.057911,MoglAD054_1:0.060445)1.000000:0.409020)0.999896:0.068237)0.926285:0.387118,(((EctrN5525_1:0.074188,Lobtra1:0.074091)1.000000:0.519772,MoclN2760_1:0.366191)1.000000:0.115301,(MobeAD1040_1:0.488580,(MospAM989_1:0.184055,(((HaliN2525_1:0.001504,Entlig1:0.001504)1.000000:0.010606,HaspN3175_1:0.019985)1.000000:0.268876,(MospAD094_1:0.028108,((MochAD033_1:0.002319,MochN2769_1:0.002233)1.000000:0.019827,(Entech1:0.019312,(MospAD010_1:0.000003,MospAD011_1:0.000003)1.000000:0.000025)1.000000:0.012872)1.000000:0.065138)1.000000:0.068001)0.967418:0.028055)0.999997:0.052631)1.000000:0.230147)0.988050:0.043893)1.000000:0.102570)0.999698:0.116952)1.000000:0.386981)0.999202:0.059059):0.228316,MozyPUSTF9C_1:0.228316);


Rhodophyla

Figure 4: Reference tree from JGI for Rhodophyla
((((((((GsuMS1_1_1, Galsul1), GsuRT22_1_1), GsuSAG2192_1_1), (((GsuAzora_1_1, GsuYNP55781_1_1), GsuMtSh_1_1), Gsu5572_1_1)), Gsu002_1_1), Galph1_1), (((CyamerSoos_1_1, Cyanyang1), Cyamer1), Cyacal1)), (((Graco1_1, Gradom1), Chocri1), (Porumb1, Pyrye1_1), Porpu1328_1));

Figure 5: Rhodophyla tree generated by Poplar with 200 gene trees from coding regions
((Galyel1:0.002645,((GsuYNP55781_1_1:0.003612,GsuAzora_1_1:0.001066)0.999973:0.012995,(Gsu5572_1_1:0.106574,((((GsuMS1_1_1:0.000186,GsuRT22_1_1:0.000773)0.974943:0.000749,Galsul1:0.024669)1.000000:0.065955,GsuSAG2192_1_1:0.112839)0.999844:0.017145,(Gsu002_1_1:0.103242,(Galph1_1:0.250404,(Rhomari1:0.429722,(((Chocri1:0.264133,(Graco1_1:0.229786,(((Gradom1:0.095792,Gragr1:0.104502)0.991307:0.017653,Gracaud1:0.100068)0.997891:0.065006,(Grachil1:0.121922,Grave1:0.131112)0.995060:0.076211)0.985326:0.046120)0.998385:0.080671)0.996017:0.279881,(Porumb1:0.092342,Pyrye1_1:0.048934)0.997597:0.588783)0.628984:0.055121,((((CyamerSoos_1_1:0.046851,Cyanyang1:0.055836)0.999987:0.293904,Cyamer1:0.260608)0.999942:0.396072,Cyacal1:0.324213)0.999907:0.619851,Porpu1328_1:0.347518)0.391150:0.009021)0.825380:0.232616)0.999730:0.714397)0.999549:0.172881)0.522521:0.028104)0.993465:0.034327)1.000000:0.299362)0.999999:0.003657):0.004398,GsuMtSh_1_1:0.004398);


NCBI Common Species

Figure 6: True tree of species from NCBI with scientific names
(('Dictyostelium discoideum':4,(((('Rattus norvegicus':4,'Mus musculus':4)Muridae:4,'Bos taurus':4,'Homo sapiens':4)Mammalia:4,'Xenopus laevis':4,('Takifugu rubripes':4,'Danio rerio':4)Actinopteri:4)Chordata:4,'Drosophila melanogaster':4,'Caenorhabditis elegans':4)Metazoa:4,'Plasmodium falciparum':4,('Saccharomyces cerevisiae':4,'Schizosaccharomyces pombe':4,'Pneumocystis carinii':4)Ascomycota:4,((('Zea mays':4,'Oryza sativa':4)Poaceae:4,'Arabidopsis thaliana':4)Magnoliopsida:4,'Chlamydomonas reinhardtii':4)Viridiplantae:4)Eukaryota:4,('Mycoplasmoides pneumoniae':4,'Escherichia coli':4)Bacteria:4)root;

True tree of species from NCBI with identifiers
((GCF_000004695.1,((((GCF_036323735.1,GCF_000001635.27),GCF_002263795.3,GCF_000001405.40),GCF_017654675.1,(GCF_901000725.2,GCF_000002035.6)),GCF_000001215.4,GCF_000002985.6),GCF_000002765.6,(GCF_000146045.2,GCF_000002945.2,GCF_001477545.1),(((GCF_902167145.1,GCF_034140825.1),GCF_000001735.4),GCF_000002595.2)),(GCF_900660465.1,GCF_000005845.2));

Poplar tree of NCBI Common Species with identifiers
((GCF_036323735.1:0.219880,((GCF_002263795.3:0.044182,GCF_000001405.40:0.030529)0.999142:0.034437,(GCF_017654675.1:0.253454,((GCF_000002035.6:0.145499,GCF_901000725.2:0.182503)0.999881:0.114782,(GCF_000001215.4:0.470938,(GCF_000002985.6:0.799611,((((GCF_001477545.1:0.480790,GCF_000002945.2:0.510896)0.922345:0.180357,GCF_000146045.2:0.546023)0.950546:0.219867,GCF_000004695.1:0.831170)0.616925:0.257469,(GCF_000002595.2:0.626392,((GCF_000001735.4:0.000000,GCF_000002765.6:0.000000)0.606208:0.000000,(GCF_902167145.1:0.059153,GCF_034140825.1:0.017312)0.998985:0.271708)0.996129:0.438124)0.862208:0.208349)0.776673:0.161436)0.650891:0.060289)0.999888:0.236855)0.959340:0.112676)1.000000:0.153335)1.000000:0.074082):0.069789,GCF_000001635.27:0.069789);
((GCF_002263795.3:0.069417,((GCF_000001635.27:0.017597,GCF_036323735.1:0.019151)1.000000:0.085691,(GCF_017654675.1:0.286833,((GCF_901000725.2:0.192742,GCF_000002035.6:0.133415)0.999077:0.091456,((GCF_000001215.4:0.158011,GCF_000002985.6:0.678350)0.600529:0.149340,((((GCF_034140825.1:0.046646,GCF_902167145.1:0.071119)0.999978:0.222031,GCF_000001735.4:0.215851)0.999714:0.356351,GCF_000002595.2:0.608569)0.984716:0.067329,((GCF_000004695.1:0.510164,GCF_000002765.6:0.899585)0.569877:0.085152,(((GCF_001477545.1:0.628758,GCF_000002945.2:0.392878)0.410138:0.025662,GCF_000146045.2:0.000000)0.333333:0.000000,(GCF_900660465.1:0.000000,GCF_000005845.2:0.000000)0.438246:0.000000)0.389539:0.167739)0.892044:0.277361)0.631941:0.053836)0.992639:0.251399)0.986288:0.040206)1.000000:0.197353)0.993660:0.031659):0.010272,GCF_000001405.40:0.010272);


Puccinia graminis

Reference tree from JGI for Puccinia graminis
(((Pgt_Ug99_A1, Pgt_201_A1), Pgt_201_B1), (Pucgr2, Pgt_Ug99_C1));

Table 2: Trees generated by Poplar from Puccinia graminis coding sequences with 50 gene trees
((Pgt_Ug99_A1:0.033661,(Pgt_Ug99_C1:0.007831,(Pucgr2:0.005468,Pgt_201_B1:0.004306)0.773090:0.009620)1.000000:0.050347):0.020408,Pgt_201_A1:0.020408);
((Pucgr2:0.117852,((Pgt_201_A1:0.002275,Pgt_Ug99_A1:0.000028)1.000000:0.000080,Pgt_Ug99_C1:0.013546)0.860589:0.002190):0.023565,Pgt_201_B1:0.023565);
((Pucgr2:0.002275,(Pgt_Ug99_C1:0.019552,(Pgt_201_A1:0.002133,Pgt_Ug99_A1:0.002658)1.000000:0.000057)0.946000:0.005750):0.004037,Pgt_201_B1:0.004037);
((Pgt_201_B1:0.002499,(Pucgr2:0.060149,(Pgt_Ug99_A1:0.000861,Pgt_201_A1:0.000848)1.000000:0.009323)0.802922:0.000764):0.009345,Pgt_Ug99_C1:0.009345);
((Pgt_Ug99_C1:0.007310,(Pucgr2:0.037958,(Pgt_201_A1:0.068788,Pgt_Ug99_A1:0.067323)1.000000:0.011318)0.713283:0.066788):0.015324,Pgt_201_B1:0.015324);

Table 2: Trees generated by Poplar from Puccinia graminis coding sequences with 100 gene trees
(((Pgt_201_A1:0.006275,Pgt_Ug99_A1:0.004701)1.000000:0.046529,(Pucgr2:0.024096,Pgt_201_B1:0.039577)0.579533:0.002122):0.026917,Pgt_Ug99_C1:0.026917);
((Pgt_201_A1:0.076468,((Pgt_201_B1:0.039342,Pucgr2:0.002517)0.703215:0.010552,Pgt_Ug99_C1:0.010742)1.000000:0.029601):0.015416,Pgt_Ug99_A1:0.015416);
((Pgt_201_A1:0.000963,((Pucgr2:0.039364,Pgt_201_B1:0.003396)0.999924:0.004223,Pgt_Ug99_C1:0.049542)1.000000:0.029123):0.004299,Pgt_Ug99_A1:0.004299);
((Pgt_201_A1:0.013181,(Pgt_Ug99_C1:0.003695,(Pucgr2:0.007493,Pgt_201_B1:0.035535)0.842113:0.016999)1.000000:0.043326):0.002989,Pgt_Ug99_A1:0.002989);
((Pgt_201_A1:0.408007,(Pgt_Ug99_C1:0.019856,(Pucgr2:0.000618,Pgt_201_B1:0.015623)0.937654:0.013483)1.000000:0.021745):0.003153,Pgt_Ug99_A1:0.003153);

Table 2: Trees generated by Poplar from Puccinia graminis coding sequences with 500 gene trees
((Pucgr2:0.078358,(Pgt_Ug99_C1:0.058742,(Pgt_201_A1:0.003820,Pgt_Ug99_A1:0.008041)1.000000:0.014016)1.000000:0.006023):0.019750,Pgt_201_B1:0.019750);
((Pucgr2:0.042715,(Pgt_Ug99_C1:0.087602,(Pgt_Ug99_A1:0.023275,Pgt_201_A1:0.020300)1.000000:0.068646)0.999985:0.006264):0.037836,Pgt_201_B1:0.037836);
(((Pucgr2:0.036290,Pgt_201_B1:0.004773)0.675237:0.002524,(Pgt_201_A1:0.003976,Pgt_Ug99_A1:0.011021)1.000000:0.048021):0.043805,Pgt_Ug99_C1:0.043805);
((Pucgr2:0.061737,((Pgt_Ug99_A1:0.012813,Pgt_201_A1:0.011606)1.000000:0.042612,Pgt_Ug99_C1:0.087168)0.999941:0.012158):0.024216,Pgt_201_B1:0.024216);
((Pucgr2:0.044557,(Pgt_Ug99_C1:0.159311,(Pgt_201_A1:0.006206,Pgt_Ug99_A1:0.010502)1.000000:0.013876)0.939181:0.004043):0.030324,Pgt_201_B1:0.030324);
